# Supplementary material for: A randomized, controlled study to assess if allopathic-osteopathic collaboration influences stereotypes, interprofessional readiness, and doctor-patient communication
Source: PLoS One. 2022 Dec 1;17(12):e0278171. doi: 10.1371/journal.pone.0278171 (PMC9714813; doi:10.1371/journal.pone.0278171)
Supplement: S1 Data — (XLSX) [file pone.0278171.s001.xlsx]

## Sheet: MDDOSurveyStudentsComplete
record_id	Randomization Scheme	ID	The number of time completed the survey	what_type_of_medical_schoo	ethnicity	race	sex	medical_school_year	dual_program	dual_program_specify	specialty_interest	volunteer_frequency	demographics_complete	what_type_of_medical_schoo	do_academic_ability	do_professional_competence	do_interpersonal_skills_e_g_w	do_leadership_abilities	do_the_ability_to_work_indepe	do_the_ability_to_work_as_a_t	do_the_ability_to_make_decisi	do_practical_skills	do_confidence	md_academic_ability	md_professional_competence	md_interpersonal_skills_e_g_w	md_leadership_abilities	md_the_ability_to_work_indepe	md_the_ability_to_be_a_team_p	md_the_ability_to_make_a_deci	md_practical_skills	md_confidence	student_stereotypes_rating_questionnaire_ssrq_complete	subscale1_1	subscale1_2	subscale1_3	subscale1_4	subscale1_5	subscale1_6	subscale1_7	subscale1_8	subscale1_9	subscale1_10	subscale1_11	subscale1_12	subscale1_13	subscale2_16	subscale2_18	subscale2_19
1	MD/MD	6511	1	MD	1	4	1	2	0		2	0	2	MD	4	5	5	4	4	5	4	5	4										2	5	5	5	5	5	5	5	5	5	5	5	5	4	1	1	3
2	DO/DO	235	1	DO	1	2	0	2	0		2	0	2	DO										4	4	4	4	4	4	4	4	4	2	4	5	5	5	4	5	4	4	4	5	5	4	5	2	2	3
3	DO/DO	8653	1	DO	1	4	1	2	0		1	0	2	DO										5	5	5	5	5	5	5	5	5	2	5	5	5	5	5	5	5	5	5	5	5	5	5	1	1	3
4	MD/MD	1700	1	MD	1	5	1	2	0		3	0	2	MD	4	4	4	3	4	5	3	5	4										2	4	5	4	4	5	4	4	5	4	4	4	3	4	2	1	3
5	DO/DO	5296	1	DO	0	5	0	2	0		3	0	2	DO										4	5	4	5	5	5	5	5	5	2	5	5	5	5	5	5	5	5	5	5	5	5	5	1	1	1
6	DO/DO	9339	1	DO	1	0	0	2	0		4	0	2	DO										4	4	4	4	4	4	4	4	4	2	4	5	5	4	5	4	4	4	4	4	4	3	4	2	4	2
7	MD/MD	3694	1	MD	1	2	0	1	0		4	1	2	MD	5	5	5	5	5	5	5	5	5										2	5	5	5	5	5	5	5	5	5	5	5	5	5	1	1	1
8	MD/MD	2414	1	MD	1	2	0	1	0		1	1	2	MD	5	5	5	5	5	5	5	5	5										2	5	5	5	5	5	5	5	5	5	5	5	5	5	5	2	1
9	MD/MD	5580	1	MD	1	4	0	1	0		2	1	2	MD	5	5	5	5	5	5	5	5	5										2	5	5	5	5	5	5	5	5	5	5	5	5	5	1	1	1
10	MD/MD	352	1	MD	1	4	1	1	0		2	1	2	MD	5	5	5	5	5	5	5	5	5										2	5	5	5	5	5	5	5	5	5	5	5	5	5	5	5	5
11	DO/DO	8266	1	DO	1	5	1	2	0		3	1	2	DO										5	5	5	5	5	5	5	5	5	2	5	5	5	5	5	5	5	5	5	5	5	5	5	5	5	5
12	DO/DO	4924	1	DO	1	2	0	2	0		1	0	2	DO										4	4	5	4	4	5	5	3	5	2	5	5	5	5	5	5	5	5	5	5	5	5	5	2	2	4
14	MD/DO	6382	1	DO	1	2	1	1	0		1	0	2	DO										4	5	5	5	5	5	5	5	5	2	5	5	5	5	5	5	5	5	5	5	5	5	5	5	1	1
15	MD/DO	4772	1	MD	1	2	1	2	0		2	0	2	MD	4	4	4	4	4	4	4	4	4										2	4	5	5	5	5	5	5	5	4	5	4	3	4	2	1	2
16	MD/DO	6908	1	MD	1	2	1	1	0		4	1	2	MD	4	4	4	4	4	4	4	4	4										2	4	4	4	4	4	4	4	4	4	4	4	4	4	4	2	2
17	MD/DO	8084	1	DO	1	2	0	2	0		3	0	2	DO										5	4	4	5	5	5	4	4	5	2	5	5	5	5	5	5	3	4	5	5	5	5	3	2	2	3
18	MD/MD	2018	1	MD	1	2	0	2	0		1	0	2	MD	4	3	2	2	3	4	4	4	4										2	4	4	4	4	4	4	4	4	4	4	4	4	4	4	2	2
19	MD/MD	3404	1	MD	1	2	0	2	0		3	0	2	MD	5	5	5	5	5	5	5	5	5										2	5	5	5	5	5	5	5	5	5	5	4	5	5	5	1	5
20	MD/DO	5122	1	MD	1	2	0	1	0		4	1	2	MD	5	4	4	4	5	5	5	5	5										2	5	5	5	5	5	5	5	5	5	5	5	5	5	1	1	1
21	MD/DO	8012	1	DO	1	4	1	2	0		4	0	2	DO										5	5	5	5	5	5	5	5	5	2	5	3	4	3	5	4	3	4	3	4	4	4	3	3	2	3
23	MD/MD	493	1	MD	1	2	0	1	0		2	1	2	MD	5	5	5	5	5	5	5	5	5										2	5	5	5	5	5	5	5	5	5	5	5	5	5	2	2	1
24	MD/MD	9577	1	MD	1	2	0	1	0		4	1	2	MD	5	5	5	5	5	5	5	5	5										2	5	5	5	5	5	5	5	5	5	5	5	5	5	5	5	5
25	DO/DO	235	2	DO	1	2	0	2	0		2	0	2	DO										4	4	4	4	4	4	4	4	4	2	4	4	4	5	5	5	4	3	4	4	4	4	4	2	1	4
26	DO/DO	3897	1	DO	2	4	0	1	0		2	1	2	DO										5	5	5	5	5	5	5	5	5	2	5	5	5	5	5	5	5	4	5	5	5	5	5	1	1	3
27	MD/MD	6511	2	MD	1	4	1	2	0		2	0	2	MD	4	5	5	5	5	5	5	5	4										2	5	5	5	5	5	5	5	5	5	5	5	5	5	1	1	1
28	MD/DO	7684	1	DO	1	2	0	2	0		4	0	2	DO										5	5	4	4	4	5	5	5	4	2	4	5	5	5	5	5	5	4	4	4	4	4	4	5	2	2
29	MD/MD	8257	1	MD	1	4	0	1	0		4	1	2	MD	4	4	4	4	4	4	4	4	3										2	5	5	5	5	5	5	4	4	5	4	5	5	5	2	1	1
30	MD/DO	1910	1	MD	0	2	0	1	0		3	1	2	MD	5	5	5	5	5	5	5	5	5										2	5	5	5	5	5	5	5	5	5	5	5	5	5	1	1	2
31	MD/MD	2414	2	MD	1	2	0	1	0		1	0	2	MD	5	5	5	5	5	5	5	5	5										2	5	5	5	5	5	5	5	5	5	5	5	5	5	1	3	2
32	MD/MD	7586	1	MD	1	2	1	1	0		3	1	2	MD	5	5	5	5	5	5	5	5	5										2	5	5	5	5	5	5	5	5	5	5	5	5	5	5	5	5
33	DO/DO	6528	1	DO	1	2	0	2	0		3	0	2	DO										5	4	4	5	5	4	4	4	5	2	5	5	5	5	5	5	5	5	4	5	5	5	5	2	2	3
34	DO/DO	3505	1	DO	1	2	1	1	0		4	1	2	DO										5	5	5	5	5	5	5	5	5	2	5	5	5	5	5	5	5	5	5	5	5	5	5	5	5	5
36	DO/DO	2800	1	DO	1	2	0	2	0		4	1	2	DO										5	5	4	5	5	5	5	5	5	2	5	5	5	5	5	5	5	5	5	5	5	5	5	1	2	1
37	MD/MD	708	1	MD	1	2	1	1	0		4	1	2	MD	4	5	5	5	5	4	4	4	4										2	5	5	5	5	5	5	5	5	5	5	5	4	5	1	1	1
38	MD/MD	3404	2	MD	1	2	0	2	0		3	0	2	MD	4	4	4	4	4	4	4	4	4										2	5	5	5	5	5	5	5	5	5	5	5	5	5	1	3	4
39	DO/DO	1082	1	DO	2	2	0	2	0		2	0	2	DO										4	4	4	4	4	4	4	4	4	2	4	4	4	4	4	4	4	4	4	4	4	4	4	4	4	4
42	MD/MD	3928	1	MD	1	2	0	1	0		3	0	2	MD	5	5	5	5	5	5	5	5	4										2	5	5	5	5	5	5	5	5	5	5	5	5	5	2	2	3
43	MD/MD	4522	1	MD	1	4	0	1	0		4	1	2	MD	4	5	5	5	5	5	5	5	5										2	5	5	5	5	5	5	5	5	5	4	5	5	5	2	1	3
44	DO/DO	8729	1	DO	2	2	0	2	0		4	0	2	DO										4	4	4	4	4	4	4	4	4	2	4	4	4	4	4	4	4	4	4	4	4	4	4	2	2	2
46	DO/DO	7176	1	DO	1	2	0	1	0		1	1	2	DO										4	4	4	4	4	4	4	4	4	2	5	4	5	4	5	5	4	4	4	4	4	4	4	4	4	4
48	MD/MD	3313	1	MD	1	2	1	1	0		3	1	2	MD	5	5	5	5	5	5	5	5	5										2	5	5	5	5	5	5	5	5	5	5	5	5	5	2	2	1
49	MD/MD	3581	1	MD	1	2	1	1	0		1	1	2	MD	5	5	5	5	5	5	5	5	5										2	5	5	5	4	5	3	4	5	4	5	4	3	4	2	2	2
50	DO/DO	3120	1	DO	1	4	1	2	0		4	0	2	DO										5	5	5	5	5	5	5	5	5	2	4	4	5	4	5	3	3	4	4	4	4	5	4	2	2	3
51	DO/DO	4323	1	DO	1	2	0	1	0		4	0	2	DO										5	5	5	5	5	5	5	5	5	2	5	5	5	5	5	5	5	5	5	5	5	5	5	1	1	1
52	MD/MD	5754	1	MD	1	2	1	1	0		3	1	2	MD	4	3	3	2	3	4	2	3	3										2	5	5	5	5	5	5	5	5	5	5	5	5	5	1	3	1
53	MD/MD	2667	1	MD	1	2	1	1	0		4	1	2	MD	4	4	4	4	3	4	4	4	3										2	5	5	5	5	5	5	5	5	5	5	5	5	5	2	1	1
54	MD/MD	774	1	MD	1	2	0	1	0		3	1	2	MD	4	4	4	4	4	4	4	4	4										2	5	5	5	5	5	5	5	5	5	5	5	5	5	2	1	1
55	MD/MD	2028	1	MD	1	2	0	1	1	3	4	1	2	MD	4	4	5	5	4	5	4	5	4										2	4	5	5	4	5	5	4	5	5	4	5	4	4	2	2	1
56	DO/DO	1592	1	DO	1	6	0	1	0		4	1	2	DO										4	4	4	4	4	4	4	4	4	2	5	5	5	5	5	5	5	5	5	5	5	5	5	5	2	1
57	MD/MD	2667	2	MD	1	2	1	1	0		4	0	2	MD	4	5	4	4	4	5	4	5	3										2	5	5	5	5	5	5	5	5	5	5	5	5	5	2	2	2
58	MD/DO	9003	1	DO	1	4	1	1	0		2	0	2	DO										5	5	5	5	5	5	5	5	5	2	5	5	5	5	5	5	5	5	5	5	5	5	5	3	4	2
59	MD/DO	9577	2	MD	1	2	0	1	0		4	0	2	MD	5	5	5	5	5	5	5	5	5										2	5	5	5	5	5	5	5	5	5	5	5	5	5	1	4	1
60	MD/MD	7564	1	MD	1	4	1	2	0		2	0	2	MD	4	5	5	4	4	5	4	5	4										2	5	5	5	5	5	5	5	5	5	5	5	5	5	1	1	2
62	MD/MD	9696	1	MD	1	2	1	1	0		4	0	2	MD	4	4	4	4	4	4	4	4	4										2	5	5	5	4	4	4	4	2	4	4	5	4	4	4	1	1
63	MD/MD	2667	3	MD	1	2	1	1	0		4	0	2	MD	4	5	4	4	4	5	4	4	3										2	5	5	5	4	5	5	5	4	4	4	4	4	4	1	1	1
64	DO/DO	1148	1	DO	1	2	1	1	0		3	0	2	DO										5	5	5	5	5	5	5	5	5	2	5	5	5	5	5	5	5	5	5	5	5	5	5	5	5	5
68	MD/DO	73	1	MD	1	2	0	1	0		4	0	2	MD	4	4	5	4	5	5	5	4	4										2	4	4	4	4	4	4	4	4	4	4	4	4	4	4	2	1
69	MD/DO	5580	2	MD	1	4	0	1	0		2	0	2	MD	5	5	5	5	5	5	5	5	5										2	5	5	5	5	5	5	5	5	5	5	5	5	5	1	1	1
71	MD/DO	3217	1	DO	1	2	0	1	0		3	1	2	DO										4	4	5	5	5	5	5	4	4	2	5	5	5	5	5	5	5	5	5	5	5	5	5	2	1	2
72	MD/DO	8446	1	DO	1	2	1	1	0		4	1	2	DO										5	5	5	5	5	5	5	5	5	2	5	5	5	5	5	5	5	5	5	5	5	5	5	1	1	1
73	DO/DO	5363	1	DO	1	2	0	1	0		3	1	2	DO										4	3	3	3	4	4	4	4	4	2	4	5	5	5	5	5	5	5	5	5	5	5	5	2	2	4
74	DO/DO	416	1	DO	1	4	0	1	0		3	1	2	DO										5	3	3	4	5	3	4	4	5	2	5	5	5	5	5	5	5	5	5	5	5	5	5	1	1	1
75	MD/DO	2414	3	MD	1	2	0	1	0		1	0	2	MD	4	4	4	4	4	4	4	4	4										2	5	5	5	5	5	5	5	5	5	5	5	5	5	5	5	5
76	MD/DO	1195	1	DO	1	4	1	1	0		2	1	2	DO										5	5	5	5	5	5	5	5	5	2	5	5	5	5	5	5	5	5	5	5	5	5	5	5	5	5
77	DO/DO	4323	2	DO	1	2	0	1	0		4	0	2	DO										5	5	5	5	5	5	5	5	5	2	5	5	5	5	5	5	5	5	5	5	5	5	5	5	5	5
78	MD/MD	774	2	MD	1	2	0	1	0		4	0	2	MD	4	4	4	4	4	4	4	4	4										2	4	4	4	4	4	4	4	4	4	4	4	4	4	4	4	4
79	MD/MD	8809	1	MD	1	2	0	1	0		4	1	2	MD	4	4	4	4	4	4	4	4	4										2	5	5	5	5	5	5	5	5	5	5	5	5	5	5	5	5
80	DO/DO	5296	2	DO	0	6	0	2	0		3	0	2	DO										4	4	4	4	4	4	4	4	4	2	4	4	4	4	4	4	4	4	4	4	4	4	4	4	1	1
82	MD/MD	73	2	MD	1	2	0	1	0		4	0	2	MD	3	3	3	3	3	3	3	3	3										2	4	4	4	4	4	4	4	4	4	4	4	4	4	4	3	1
83	DO/DO	4846	1	DO	1	2	0	1	0		1	1	2	DO										4	5	5	4	4	5	4	4	4	2	5	5	5	5	5	5	5	5	5	5	5	5	5	5	4	1
84	DO/DO	8653	2	DO	1	4	1	2	0		1	0	2	DO										5	5	5	5	5	5	5	5	5	2	5	5	5	5	5	5	5	5	5	5	5	5	5	1	1	1
85	MD/MD	1195	2	MD	1	4	1	1	0		3	0	2	MD	5	5	5	5	5	5	5	5	5										2	5	5	5	5	5	5	5	5	5	5	5	5	5	5	5	5
				DO = 32
				MD = 40
				Total = 72
[truncated: 11 more columns]

## Sheet: Simplified
ID	Randomization	Type	experience	challenges	strengths_weaknesses
1	MD/MD	MD	Excellent communication, skilled, knowledgeable, compassionate	Misconceptions about the skills and knowledge	Osteo docs have less research experience. Also have less musculoskeletal education.
2	DO/DO	DO	Overall well (classmates)	Insufficient knowledge about other's strengths	Allopathic May be more specialized or technical, osteopathic may be more holistic and ready to discuss life/style
3	DO/DO	DO	Collaborative patient care	Overcoming institutionalized generational stigma	I did not observe differences between the osteopathic and allopathic students.
4	MD/MD	MD	Collaborative Fun Knowledgeable	There may be intrinsic biases between students which may transfer to the workplace. Also different skills.	I think osteopathic physicians have a stronger focus on the whole person including physical exam and diet. But I think at times they may lack in some social aspects to connect with patients. Although this is true for both MD and DO.
5	DO/DO	DO	Great team effort	None, we're all physicians looking to help the patient	A weakness for allopathic may be misunderstanding where OMT is incorporated by an osteopathic physician.
6	DO/DO	DO	Partnering Helpful Effective communication	Adequate incorporation of OMT to patient screening or treatment.	I think osteopathic physicians may be more comfortable with treatments that involve physical manipulation. Otherwise, I don't think there are any inherent strengths/weaknesses.
7	MD/MD	MD	Fun interactive productive	None	None
8	MD/MD	MD	Very collaborative and smooth	Following different protocols	I haven't worked with an osteopathic physician
9	MD/MD	MD	Collaborative, good learning experience	None ideally	N/A
10	MD/MD	MD	Very knowledgeable	Different training	None that I noticed
11	DO/DO	DO	Was a nice way to learn in a clinic before rotations.	None come to mind	I feel like it is pretty similar
12	DO/DO	DO	The medical student seemed unsure of what to do during certain points of the patient encounter. However, collaborating with this medical student was a great learning opportunity.	There may be challenges in terms of how one does their physical exams and approach their treatment plan.	Osteopathic physicians may take on a more patient-centered approach to their care while allopathic physicians may be more well-versed in disease pathology.
14	MD/DO	DO	Supportive, helpful, insightful	Allopathic understanding when to use OMT	I think the osteopathic students are taught in a different order than our allopathic counterparts. I think we are just taught to focus on different things.
15	MD/DO	MD	Inexperienced because just partner just started school	Different ways of evaluating	Osteopathic better at msk exams
16	MD/DO	MD	Very pleasant	Can't see any right now	I'm not sure
17	MD/DO	DO	Informational and collaborative	judgement, stigma	Osteopathic focuses more heavily on empathy but allopathic are much more medically informed at an earlier level
18	MD/MD	MD	Collaborative high level	Different perspectives different foci	Osteopathic are good at msk
19	MD/MD	MD	It was enjoyable and nice to have someone else tag team in the encounter.	Differences in training could affect plan and assessment.	DO have better training in OMM.
20	MD/DO	MD	Educational, intimidating, helpful	None	Osteopathic strength-- knowledge and comfortable working with patient's body Allopathic strength-- strong scientific methodology
21	MD/DO	DO	Cooperative and educational	I don't see any.	I don't see much of a difference.
23	MD/MD	MD	Very collaborative Helpful Cooperative	Know different styles	Both focus on patient well but have different strengths in knowledge. Great to have both working together
24	MD/MD	MD	Fun, informative, good learning experience	Nothing in particular that's different than if two physicians worked together	There may be different treatment approaches that can come up based on type of physician.
25	DO/DO	DO	Helpful, interactive, different	Unfamiliarity with different methods for conducting exams, OMM =/= chiropractor	Osteopathic students have OMM as an additional tool and are trained in holistic evaluation from the start
26	DO/DO	DO	We collaborated well. She was a second year so took over a bit more at the beginning which was helpful to watch, and then we split the exam more evenly as we went in.	I do not have anything that comes to mind aside from osteopaths practicing omm.	I think we work well together.
27	MD/MD	MD	Excellent. She was enthusiastic and fun to work with	Stereotypes and perceived hierarchy	Osteo seem to have stronger clinical skills, allo seem to have a better understanding of clinical research and basic science.
28	MD/DO	DO	It was awesome! She was able to fill in parts I had forgotten and we were compatible in team working	Maybe techniques learned	I don't think they differ. We were both just as competent and learned the same material
29	MD/MD	MD	It was a positive learning experience.	Allopathic physicians may be quicker to prescribe drugs to patients than osteopathic physicians.	I haven't had much exposure to osteopathic medicine, so I can't adequately answer this question.
30	MD/DO	MD	I enjoyed learning from her different perspective and approach.	The different views might have a different priority at times but as long as communication is open and clear it would be an advantage at the end	Osteopathic students are very thorough in their physicals and thinking outside the box to treat patients pain.
31	MD/MD	MD	Positive, informative, collaborative	Differing perspectives on how to evaluate address and treat medical problems	Osteopathic medicine tends to consider patients more holistically why allopathic medicine can sometimes be overly symptom driven. On the other hand, allopathic medical science is much easier to be confident in as it is evidence based, while a lot of osteopathic science is rooted in anecdotal experience.
32	MD/MD	MD	Confident, collaborative, exciting	They both may have different experiences with different curriculums.	Osteophatic physicians have a more integrative knowledge about how all aspects of the human experience integrate with each other. Allopathic physicians are more focused on each individual systems. Together, they could provide differing views to best care for the patients.
33	DO/DO	DO	Helpful to teach some one from same school	Differing knowledge about OMM, "osteopathic principles" otherwise fine	No significant differences
34	DO/DO	DO	Worked well to complete history taking/exam	None	Osteopathic knows more MSK examinations
36	DO/DO	DO	I really enjoyed being able to go through an entire history taking and physical exam. We worked well together and had equal opportunities to see the patients.	Overcoming stereotypes	Understanding that osteopathic physicians can contribute their knowledge of OMM
37	MD/MD	MD	Very informative and beneficial	Different education styles might lead to different opinions about certain topics.	Osteopathics know more of the holistic approach to medicine
38	MD/MD	MD	Good experience working together. Easy to work with in a team and good collaborative environment.	Different skill set in terms of OMM	Not by much
39	DO/DO	DO	They are very helpful!	Overcoming stereotype towards DO	Osteopathic student knows more hands on things.
42	MD/MD	MD	It was fine.	Different thought patterns that could translate to insightful collaboration or frustration	I'm told allopathic is more basic science heavy and osteopathic is a more integrative approach
43	MD/MD	MD	Like a dance (required one to lead)	Method of how to address the primary problem	DO strengths include insight on MSK disorders and manipulations
44	DO/DO	DO	It was good	N/a	N/a
46	DO/DO	DO	It was a good learning experience working with a 2nd year student because I was able to learn from her.	Any biases physicians might have toward the respective profession	Osteopathic physicians have more training in osteopathic treatment, but are also faced with more bias
48	MD/MD	MD	Fun Collaborative Educational	There might be different skill sets or orders of taking histories/exams that could throw off flow.	Osteopathic physicians have an extra skill set of OMM.
49	MD/MD	MD	Enriching, fun, collaborative	Potentially different training styles. Prioritizing different factors	I don't think there is a significant difference. DO students may have more training in physical exam skills at this stage. But eventually I think there is much more of an overlap between skills of MD vs DO.
50	DO/DO	DO	everything went smoothly	I don't see why there would be a challenge. We get the same education aside from osteopaths learning OMM and that would only augment and improve patient care.	Osteopaths have an additional mode of treatment to offer patients. otherwise I see little difference
51	DO/DO	DO	Teamwork, collaborative, supportive, confident	Probably none, if they are both capable of communicating	Osteopathic physicians might have more training on using hands on treatment to treat muskuloskeletal disorders or dysfunctions
52	MD/MD	MD	It was great working together and having a person to help or fall back on	None	Unsure, did not deal directly with osteopathic student
53	MD/MD	MD	Collaborative, helpful, comfortable	None	Strengths of osteopathic medicine is OMM training, better understanding of physical processes
54	MD/MD	MD	Good, effective, educational	Different stages of curriculum	Na
55	MD/MD	MD	Friendly, open, collaborative	Different expectations of care or treatment plans	Different practical skills
56	DO/DO	DO	Learned my gaps in knowledge	Typical challenges as with working in any team. Nothing specific to them being osteopathic or allopathic, if allopathic also views patients as a whole and not just treat symptoms.	Strengths of osteopathic is in holistic view of the patient.
57	MD/MD	MD	comfortable, more confident	Because DOs have added training of OMM, there may be moments where an MD does not feel it is necessary to do OMM while a DO may deem OMM necessary.	I do not see any difference in strengths and weaknesses.
58	MD/DO	DO	smart, equal, and compassionate	I do not believe that there are any challenges working together.	I believe osteopathic medical students learn to look at patients holistically and body as a whole
59	MD/DO	MD	Efficient, teamwork, friendly	Communication, respect	Different approaches and working together we under be a big strength. If we don't respect each other, the day differences would be a weakness.
60	MD/MD	MD	Excellent. Highly competent and confident	Stereotypes about academic ability	Osteopathic seem more human-centered, allo seem more technically proficient, though this technical proficiency may not translate to better patient care
62	MD/MD	MD
63	MD/MD	MD
64	DO/DO	DO
68	MD/DO	MD	It was very positive and enlightening.	Confusion around what each of our expertise entails (eg what OMM is)	Allopathic physicians look more at the overall body and how systems work together. Osteopathic physicians are more detail oriented.
69	MD/DO	MD	Positive, collaborative, helpful	Unclear knowing what each other know at this point	No difference
71	MD/DO	DO	positive, cooperative, supportive	None	Osteopathic physicians may feel more comfortable being hands on with patients since they have training in OMM
72	MD/DO	DO	Great time practicing clinical skills	Different school curricula means have covered different body systems in different order so far	Allopathic and osteopathic physicians are more or less indistinguishable to most patients today. Many medical schools aim to treat patients in a holistic way and teach essentially the same basic sciences and clinical skills in preclinical years.
73	DO/DO	DO	Collaborative and helpful	Differences in background	Osteopathic holistic philosophy
74	DO/DO	DO	Effective, helpful and communicative	If allopathic students look down on osteopathic students. We learn the same and are both academically competent but the bias might cloud their judgement and work with us	No they do not
75	MD/DO	MD	Positive	Different instruction modalities might make course of atop different	Allopathic is more academic, osteopathic os more holistic
76	MD/DO	DO	[text redacted] was amazing	Curriculum different	Na
77	DO/DO	DO	Strong collaboration, patient interaction and connection	Allopathic physicians may not understand the more msk and whole body approach to medicine that osteopaths take	I think they have similar strengths and weaknesses , at the end of the day we have the same goal which is to understand the patient and to help heal them
78	MD/MD	MD	Went well	none	None
79	MD/MD	MD	It was nice to work with other students so that we can play to our strengths.	N/A	N/A
80	DO/DO	DO	Well prepared and collaborative environment	None	They do not.
82	MD/MD	MD	Pleasant and cordial	We may misunderstand each other in terms of our skills and division of responsibilities.	Allopathic physicians understand more pathophysiology.
83	DO/DO	DO	Nice Educational New	The way they approach the question or the cc	The way they want to communicate with patient
84	DO/DO	DO	Confident compassionate care team	Deconstructing biased perspectives	I don't believe there is a discernible difference in strengths or weakness based on this difference in training.
85	MD/MD	MD	Great time	None	Na
		DO = 32
		MD = 40
		Total = 72
