# Supplementary material for: A randomized, controlled study to assess if allopathic-osteopathic collaboration influences stereotypes, interprofessional readiness, and doctor-patient communication
Source: PLoS One. 2022 Dec 1;17(12):e0278171. doi: 10.1371/journal.pone.0278171 (PMC9714813; doi:10.1371/journal.pone.0278171)
Supplement: S2 Appendix — Table data broken up into excel tabs corresponding to demographic data (B1); the correlation between SSRQ and RIPLS (B2); association between CAHPS and the SSRQ and RIPLS questionnaires (B3). (XLSX) [file pone.0278171.s003.xlsx]

## Sheet: Appendix B1
MD Students
Variable	Category	MD/DO (N = 5) Frequency (Percent)	MD/MD (N = 24) Frequency (Percent)	P Value
Ethnicity	Hispanic or Latino	1 (20.00)	0 (0.00)	0.1724
	NOT Hispanic or Latino	4 (80.00)	24 (100.00)
Race	Asian	5 (100.00)	17 (70.83)	0.6304
	White	0 (0.00)	6 (25.00)
	More than one race	0 (0.00)	1 (4.17)
Sex	Female	3 (60.00)	13 (54.17)	1
	Male	2 (40.00)	11 (45.83)
Medical School Year	MS1	4 (80.00)	19 (79.17)	1
	MS2	1 (20.00)	5 (20.83)
Dual Degree Program		0 (0.00)	1 (4.17)	1
Specialty Interest	Primary care	0 (0.00)	3 (12.50)	0.9066
	Surgical subspecialty	1 (20.00)	5 (20.83)
	Non-surgical subspecialty	1 (20.00)	7 (29.17)
	Undecided	3 (60.00)	9 (37.50)
First Time Volunterring		3 (60.00)	17 (70.83)	0.6328
DO Students
Variable	Category	MD/DO (N = 8) Frequency (Percent)	DO/DO (N = 20) Frequency (Percent)	P Value
Ethnicity	Hispanic or Latino	0 (0.00)	1 (5.00)	0.6659
	NOT Hispanic or Latino	8 (100.00)	16 (80.00)
	Unknown / Not Reported	0 (0.00)	3 (15.00)
Race	Black or African American	0 (0.00)	1 (5.00)	0.8328
	Asian	5 (62.50)	12 (60.00)
	White	3 (37.50)	4 (20.00)
	More than one race	0 (0.00)	2 (10.00)
	Unknown / Not Reported	0 (0.00)	1 (5.00)
Sex	Female	3 (37.50)	15 (75.00)	0.0913
	Male	5 (62.50)	5 (25.00)
Medical School Year	MS1	5 (62.50)	9 (45.00)	0.6776
	MS2	3 (37.50)	11 (55.00)
Dual Degree Program		0 (0.00)	0 (0.00)
Specialty Interest	Primary care	1 (12.50)	4 (20.00)	1
	Surgical subspecialty	2 (25.00)	3 (15.00)
	Non-surgical subspecialty	2 (25.00)	6 (30.00)
	Undecided	3 (37.50)	7 (35.00)
First Time Volunterring		3 (37.50)	9 (45.00)	1
Patients
Variable	Category	MD/DO (N = 18) Frequency (Percent)	DO/DO (N = 20) Frequency (Percent)	MD/MD (N = 31) Frequency (Percent)	P Value
Sex	Male	5 (27.78)	6 (30.00)	13 (41.94)	0.5872
	Female	13 (72.22)	14 (70.00)	18 (58.06)
Ethnicity	Hispanic or Latino	13 (72.22)	18 (90.00)	25 (80.65)	0.3564
	Not Hispanic or Latino	5 (27.78)	2 (10.00)	6 (19.35)
Race	Black or African American	0 (0.00)	0 (0.00)	1 (3.23)	0.2204
	American Indian/Alaska Native	1 (5.56)	0 (0.00)	0 (0.00)
	Asian	5 (27.78)	1 (5.00)	3 (9.68)
	Native Hawaiian or Other Pacic Islander	1 (5.56)	0 (0.00)	0 (0.00)
	White	5 (27.78)	13 (65.00)	13 (41.94)
	More than one race	1 (5.56)	1 (5.00)	4 (12.90)
	Unknown / Not reported	5 (27.78)	5 (25.00)	10 (32.26)
First Time Visit		2 (11.11)	2 (10.00)	6 (19.35)	0.6807

## Sheet: Appendix B2
Correlation between SSRQ and RIPLS
	Spearman Correlation	P value
ITT Analysis	0.44	0.0001
Per Protocol Analysis	0.45	0.0004
Subset Analysis on Differences within MD/DO Pairs
Variable	Analysis	MD		DO		P Value
		N	Mean (SD)	N	Mean (SD)
SSRQ	ITT	8	40.63 (4.21)	8	43.38 (2.00)	0.2248
	Per Protocol	5	39.80 (3.90)	8	43.38 (2.00)	0.0952
RIPLS	ITT	8	94.13 (8.34)	8	97.88 (7.18)	0.2466
	Per Protocol	5	90.20 (6.10)		97.88 (7.18)	0.0665

## Sheet: Appendix B3
Analysis	Effect	Estimate	Standard Error	DF	T Value	P Value
Relationship Between SSRQ and CAHPS
ITT	Intercept	17.42	2.27	30	7.69	<0.0001
	SSRQ	0.04	0.05	33	0.76	0.4512
Per Protocol	Intercept	19.49	2.6	20	7.5	<0.0001
	SSRQ	-0.01	0.06	22	-0.09	0.9271
Relationship Between RIPLS and CAHPS
ITT	Intercept	22.09	3.21	30	6.88	<0.0001
	RIPLS	-0.03	0.03	33	-0.92	0.3641
Per Protocol	Intercept	22.85	3.56	20	6.42	<0.0001
	RIPLS	-0.04	0.04	22	-1.01	0.3218
